# Supplementary material for: On the morphological variability of Ichniotherium tracks and evolution of locomotion in the sistergroup of amniotes
Source: PeerJ. 2018 Jan 31;6:e4346. doi: 10.7717/peerj.4346 (PMC5797465; doi:10.7717/peerj.4346)
Supplement: Supplemental Information 2 [file peerj-06-4346-s002.xlsx]

## Sheet: Tabelle1
Specimen	Locality	Stratigraphic assignment (Litho/Chrono)	No. of step cycles	No. of couples	Previous assignment	Publication	pI	pII	pIII	pIV	pV	mI	mII	mIII	mIV	mV	pes_length	manus_length	αp	αm	βp	βm	Pp	Pm	Sp	Sm	Bp	Bm	C
BU 2471	Butts quarry / Alveley near Birmingham, Shropshire, Great Britain	Alveley Mbr, Salop Fm / Moscovian-Kasimovian, Late Carboniferous	4	6	Ichniotherium willsi	Haubold & Sarjeant (1973)	23.4	33.7	44.5	54.0	30.8	19.8	26.8	35.3	47.7	25.0	117.8	79.0	102.3	92.0	-12.3	4.2	254.2	273.0	392.5	389.3	161.6	187.6	284.3
CMNH VP-3052	Haine's Farm Footprint Locality / Hackney, Morgan County, Ohio, U.S.A.	Benwood Limestone, Monongahela Group / Kasimovian-Gzhelian, Late Carboniferous	2	4	Megabaropus hainesi	Baird (1952)	39.7	46.0	63.3	74.0	39.7	27.3	37.0	47.3	55.3	28.3	148.7	112.0	97.5	108.0	-11.8	25.3	361.0	334.5	543.0	534.0	234.7	202.5	440.0
DMNS 50618	Gast Footprint Locality / Maroon Wilderness Area near Aspen, Colorado, U.S.A.	Maroon Fm / Kasimovian - Artinskian, Late Carboniferous - Early Permian	2	4	Ichniotherium cottae	Voigt, Small & Sanders (2005)	27.0	37.7	54.3	66.0	35.7	22.5	29.8	44.3	57.0	30.3	130.7	97.0	101.0	94.5	-8.5	11.3	284.0	297.7	464.5	461.0	165.0	184.3	320.0
DMNS 50622	Gast Footprint Locality / Maroon Wilderness Area near Aspen, Colorado, U.S.A.	Maroon Fm / Kasimovian - Artinskian, Late Carboniferous - Early Permian	2	4	Ichniotherium cottae	Voigt, Small & Sanders (2005)	25.7	40.8	55.3	67.7	39.0	20.0	34.5	48.3	57.0	30.0	113.0	91.0	88.5	81.5	0.5	9.5	297.3	314.0	410.0	405.5	212.0	241.3	302.0
DMNS 55056	Upper Colorado River Footprint Locality / Burns, Eagle County, Colorado, U.S.A.	Maroon Fm / Kasimovian - Artinskian, Late Carboniferous - Early Permian	2*	7	Ichniotherium cf. cottae	unpublished	19.8	29.6	41.3	51.3	26.6	14.0	23.3	31.0	36.0	16.7	84.6	59.8	91.6	100.0	-9.4	24.8	168.8	197.8	225.4	263.3	125.3	154.3	210.7
HF 57	Gottlob quarry / Friedrichroda, Thuringian Forest, Germany	Goldlauter Fm / Asselian-Sakmarian, Early Permian	0	1	Ichniotherium cottae	Voigt (2005)	40.0	55.0	65.0	68.0	33.0	n.a.	n.a.	n.a.	n.a.	n.a.	140.0	n.a.	n.a.	n.a.	n.a.	n.a.	n.a.	n.a.	n.a.	n.a.	n.a.	n.a.	n.a.
HF 89	Gottlob quarry / Friedrichroda, Thuringian Forest, Germany	Goldlauter Fm / Asselian-Sakmarian, Early Permian	0	1	Ichniotherium cottae	Voigt (2005)	42.0	52.0	60.0	70.0	37.0	n.a.	32.0	42.0	54.0	28.0	n.a.	88.0	n.a.	n.a.	n.a.	n.a.	n.a.	n.a.	n.a.	n.a.	n.a.	n.a.	n.a.
KGM-1	Tłumaczów quarry / Tłumaczów near Radków, Kłodzko County, Poland	Building Sandstone Mbr, Słupiec Fm / Sakmarian, Early Permian	2	4	Ichniotherium cottae	Voigt, Niedzwiedzki, Raczynski, Mastalerz & Ptaszynski (2012)	28.7	41.3	59.3	71.3	42.0	21.3	38.7	48.7	61.0	35.7	137.7	99.7	106.0	90.0	-3.7	28.0	302.0	331.3	485.0	467.0	183.3	236.3	365.0
MB.ICV.3-F1	Bromacker quarry / Tambach-Dietharz, Thuringian Forest, Germany	Bromacker Mbr, Tambach Fm / Artinskian, Early Permian	5	7	Ichniotherium cottae	Voigt & Haubold (2000)	14.0	25.8	35.3	42.8	21.0	15.5	25.3	29.6	34.5	17.0	73.0	61.0	110.0	112.0	13.6	30.3	225.2	219.8	371.2	358.5	132.7	120.3	231.0
MB.ICV.3-F2	Bromacker quarry / Tambach-Dietharz, Thuringian Forest, Germany	Bromacker Mbr, Tambach Fm / Artinskian, Early Permian	1	3	Ichniotherium cottae	Voigt & Haubold (2000)	14.3	25.7	35.0	42.8	21.0	15.5	25.3	29.6	34.5	17.0	73.0	n.a.	111.0	115.0	9.7	21.5	203.0	195.5	327.0	335.0	119.0	104.0	233.0
MC-1	Ohio State Route 7 / Marietta, Marietta County, Ohio, U.S.A.	Washington Fm / Gzhelian-Asselian, Late Carboniferous - Early Permian	3	5	Ichniotherium cf. cottae	unpublished	38.4	60.0	74.0	89.0	42.0	31.0	43.3	57.8	73.5	41.0	164.0	103.0	107.7	102.0	1.4	8.5	403.3	408.7	656.7	642.0	236.5	254.3	450.3
MNG 1352	Bromacker quarry / Tambach-Dietharz, Thuringian Forest, Germany	Bromacker Mbr, Tambach Fm / Artinskian, Early Permian	1	3	Ichniotherium cottae	Voigt & Haubold (2000)	17.0	33.3	43.3	51.0	23.7	13.5	30.5	40.0	46.0	23.0	84.0	76.0	129.0	124.0	22.0	30.3	254.0	251.5	456.0	441.0	113.0	122.5	276.0
MNG 1381	Gottlob quarry / Friedrichroda, Thuringian Forest, Germany	Goldlauter Fm / Asselian-Sakmarian, Early Permian	0	1	Ichniotherium cottae	Voigt (2005)	37.0	44.0	55.0	62.0	n.a.	22.0	35.0	44.0	51.0	25.0	117.0	82.0	n.a.	n.a.	n.a.	n.a.	n.a.	n.a.	n.a.	n.a.	n.a.	n.a.	n.a.
MNG 1382	Gottlob quarry / Friedrichroda, Thuringian Forest, Germany	Goldlauter Fm / Asselian-Sakmarian, Early Permian	0	1	Ichniotherium cottae	Voigt (2005)	27.0	33.0	46.0	59.0	32.0	n.a.	n.a.	n.a.	n.a.	n.a.	112.0	n.a.	n.a.	n.a.	n.a.	n.a.	n.a.	n.a.	n.a.	n.a.	n.a.	n.a.	n.a.
MNG 1385	Gottlob quarry / Friedrichroda, Thuringian Forest, Germany	Goldlauter Fm / Asselian-Sakmarian, Early Permian	0	1	Ichniotherium cottae	Voigt (2005)	32.0	40.0	54.0	67.0	39.0	23.0	34.0	47.0	58.0	27.0	133.0	100.0	n.a.	n.a.	n.a.	n.a.	n.a.	n.a.	n.a.	n.a.	n.a.	n.a.	n.a.
MNG 1386-F1	Gottlob quarry / Friedrichroda, Thuringian Forest, Germany	Goldlauter Fm / Asselian-Sakmarian, Early Permian	2	4	Ichniotherium cottae	Voigt (2005)	36.0	47.3	60.3	72.0	n.a.	25.0	35.5	45.0	52.0	n.a.	133.0	92.0	85.0	84.0	14.0	31.0	305.0	325.0	404.0	437.0	227.5	238.5	300.0
MNG 1387	Gottlob quarry / Friedrichroda, Thuringian Forest, Germany	Goldlauter Fm / Asselian-Sakmarian, Early Permian	0	1	Ichniotherium cottae	Voigt (2005)	28.0	39.0	51.0	67.0	35.0	n.a.	n.a.	n.a.	n.a.	n.a.	124.0	n.a.	n.a.	n.a.	n.a.	n.a.	n.a.	n.a.	n.a.	n.a.	n.a.	n.a.	n.a.
MNG 1781	Gottlob quarry / Friedrichroda, Thuringian Forest, Germany	Goldlauter Fm / Asselian-Sakmarian, Early Permian	0	2	Ichniotherium cottae	Voigt (2005)	24.5	33.0	46.5	59.5	34.5	22.0	33.0	42.0	51.0	29.0	100.5	82.5	n.a.	n.a.	2.5	11.5	240.0	288.0	n.a.	n.a.	160.0	216.0	n.a.
MNG 1819	Bromacker quarry / Tambach-Dietharz, Thuringian Forest, Germany	Bromacker Mbr, Tambach Fm / Artinskian, Early Permian	1	3	Ichniotherium cottae	Voigt (2005)	13.0	19.5	27.0	37.5	18.0	11.0	20.5	26.5	30.5	15.5	71.0	55.0	111.0	111.0	-2.3	20.3	182.5	182.5	303.0	300.0	103.0	103.5	199.0
MNG 2047	Birkheide quarry / Tambach-Dietharz, Thuringian Forest, Germany	Oberhof Fm / Sakmarian-Artinskian, Early Permian	2	4	Ichniotherium cottae	Voigt (2005)	n.a.	n.a.	n.a.	n.a.	n.a.	n.a.	n.a.	n.a.	n.a.	n.a.	77.3	n.a.	107.0	96.5	8.3	22.3	213.7	229.3	357.5	355.0	124.0	151.3	256.0
MNG 2049	Birkheide quarry / Tambach-Dietharz, Thuringian Forest, Germany	Oberhof Fm / Sakmarian-Artinskian, Early Permian	1	3	Ichniotherium cottae	Voigt (2005)	24.5	35.5	48.0	58.0	28.0	24.7	29.3	39.0	44.7	22.3	125.0	84.3	86.0	86.0	3.7	40.3	276.0	296.0	375.0	409.0	202.5	206.0	317.0
MNG 2356-16-F1	Bromacker quarry / Tambach-Dietharz, Thuringian Forest, Germany	Bromacker Mbr, Tambach Fm / Artinskian, Early Permian	3	5	Ichniotherium cottae	Voigt & Haubold (2000)	16.0	26.0	35.0	42.3	n.a.	13.0	26.0	32.3	40.7	22.5	72.3	68.0	110.0	110.7	3.0	25.5	222.8	222.8	366.3	366.3	128.3	125.8	219.7
MNG 2356-16-F2	Bromacker quarry / Tambach-Dietharz, Thuringian Forest, Germany	Bromacker Mbr, Tambach Fm / Artinskian, Early Permian	3	5	Ichniotherium cottae	Voigt & Haubold (2000)	16.7	28.3	37.0	43.0	n.a.	12.0	27.0	30.0	40.5	n.a.	73.0	67.0	113.0	115.5	7.0	16.5	244.3	238.3	407.3	401.5	134.8	128.3	246.5
MNG 10179	Bromacker quarry / Tambach-Dietharz, Thuringian Forest, Germany	Bromacker Mbr, Tambach Fm / Artinskian, Early Permian	3	5	Ichniotherium cottae	Voigt (2005)	12.0	26.0	34.5	40.0	17.0	11.3	21.7	29.7	36.0	22.0	80.0	61.5	82.7	105.0	-2.6	20.0	218.8	195.0	289.0	306.7	169.3	116.8	231.7
MSEO-I-36	Bromacker quarry / Tambach-Dietharz, Thuringian Forest, Germany	Bromacker Mbr, Tambach Fm / Artinskian, Early Permian	2	4	Ichniotherium cottae	Voigt (2005)	17.5	30.0	35.3	42.0	n.a.	15.0	20.5	27.0	34.0	17.0	78.7	60.5	90.0	87.0	2.8	26.3	227.0	219.7	272.0	260.5	181.3	171.7	233.5
NHMS AP-244-19	Birkheide quarry / Tambach-Dietharz, Thuringian Forest, Germany	Oberhof Fm / Sakmarian-Artinskian, Early Permian	2	4	Ichniotherium cottae	Voigt (2005)	13.3	21.7	26.5	34.0	16.0	11.0	18.0	20.0	24.0	n.a.	63.0	n.a.	101.0	101.0	3.8	17.5	140.7	139.3	217.5	211.5	97.3	94.7	149.0
NHMS P-418	Birkheide quarry / Tambach-Dietharz, Thuringian Forest, Germany	Oberhof Fm / Sakmarian-Artinskian, Early Permian	6	8	Ichniotherium cottae	Voigt (2005)	14.6	23.4	28.6	35.6	18.2	12.0	15.5	22.0	27.0	n.a.	65.0	51.0	89.7	90.4	13.6	22.2	168.3	167.5	240.3	234.6	122.7	117.2	168.2
OSU 16553	Haine's Farm Footprint Locality / Hackney, Morgan County, Ohio, U.S.A.	Benwood Limestone, Monongahela Group / Kasimovian-Gzhelian, Late Carboniferous	7	9	Megabaropus hainesi	Baird (1952)	38.6	57.4	79.8	86.0	n.a.	31.6	46.0	57.1	66.9	n.a.	157.9	99.1	87.0	89.6	-32.6	5.9	398.9	386.9	533.0	538.3	293.7	280.3	352.0
PMJ P-1321-F3	Bromacker quarry / Tambach-Dietharz, Thuringian Forest, Germany	Bromacker Mbr, Tambach Fm / Artinskian, Early Permian	2	4	Ichniotherium cottae	Voigt (2005)	16.0	26.7	34.5	42.0	21.0	12.0	26.0	32.5	40.5	16.0	66.0	57.0	95.0	112.5	13.0	33.5	219.3	202.7	312.0	343.5	146.0	113.0	225.0
SSB-1	Bromacker quarry / Tambach-Dietharz, Thuringian Forest, Germany	Bromacker Mbr, Tambach Fm / Artinskian, Early Permian	2	4	Ichniotherium cottae	unpublished	16.7	26.7	37.3	47.7	24.0	13.7	25.3	35.3	40.3	22.7	78.0	63.0	110.0	132.0	9.0	26.8	222.3	197.3	349.5	356.0	124.7	83.0	226.5
UGKU 130-F1	Bromacker quarry / Tambach-Dietharz, Thuringian Forest, Germany	Bromacker Mbr, Tambach Fm / Artinskian, Early Permian	4	6	Ichniotherium cottae	Voigt, Berman & Henrici (2007)	15.3	26.0	36.5	43.4	23.3	13.0	26.0	33.5	38.7	20.5	83.0	61.3	115.0	99.0	17.2	20.8	203.3	229.4	343.7	350.8	110.0	148.8	248.0
UGKU 130-F2	Bromacker quarry / Tambach-Dietharz, Thuringian Forest, Germany	Bromacker Mbr, Tambach Fm / Artinskian, Early Permian	5	7	Ichniotherium cottae	Voigt, Berman & Henrici (2007)	15.0	27.5	36.0	47.5	21.3	13.0	27.5	36.0	42.0	25.0	81.5	65.5	103.3	108.8	16.4	21.4	243.2	241.0	384.0	392.2	152.0	137.2	252.8
			*+3 step cycles? - trackway pattern unclear/curve walk?
