# Supplementary material for: On the morphological variability of Ichniotherium tracks and evolution of locomotion in the sistergroup of amniotes
Source: PeerJ. 2018 Jan 31;6:e4346. doi: 10.7717/peerj.4346 (PMC5797465; doi:10.7717/peerj.4346)
Supplement: Supplemental Information 4 [file peerj-06-4346-s004.xlsx]

## Sheet: Tabelle1
Specimen	Cycle	Locality	Sp	Sm	Pp_1	Pp_2	Pp_mean	Pm_1	Pm_2	Pm_mean	Bp	Bm	C	αp	αp	βp	βp	pes_length	pIV	Sp_n	Pp_n	Bp_n	C_n
MNG-1386-F1	1	Gottlob		437		298		315	335	325	229	237			84	8	28	133	72			3.18056
MNG-1386-F1	2	Gottlob	404		298	312	305	335			226		300	85		17	38	133	72	5.61111	4.23611	3.13889	4.16667
MNG-2047	1	Birkheide	357	355	204	233	218.5	218	248	233	129	157	260	106	96	1	22	77.3
MNG-2047	2	Birkheide	358	355	233	204	218.5	248	222	235	124	147	252	108	97	14	30	77.3
MNG-2049	1	Birkheide	275	309	268	284	276	280	312	296	202.5	206	317	86	86	3.7	40.3	125	58	4.74138	4.75862	3.49138	5.46552
NHMS-AP-244-19	1	Birkheide	217	205	131	158	144.5	131	154	142.5	93	88	150	103	101	6	18	63	34	6.38235	4.25	2.73529	4.41176
NHMS-AP-244-19	2	Birkheide	218	218	158	133	145.5	154	133	143.5	96	98	148	99	101	5	17	63	34	6.41176	4.27941	2.82353	4.35294
NHMS-P-418	1	Birkheide	226	215	154	181	167.5	174	171	172.5	124	124	170	86	80	4	8	65	35.6	6.34831	4.70506	3.48315	4.77528
NHMS-P-418	2	Birkheide	241	223	181	162	171.5	171	160	165.5	123	119	167	90	86			65	35.6	6.76966	4.81742	3.45506	4.69101
NHMS-P-418	3	Birkheide	244	243	162	186	174	160	180	170	126	117	168	90	92	3	13	65	35.6	6.85393	4.88764	3.53933	4.7191
NHMS-P-418	4	Birkheide	249	250	186	165	175.5	180	158	169	126	105	167	86	92	10	28	65	35.6	6.99438	4.92978	3.53933	4.69101
NHMS-P-418	5	Birkheide	247	242	165	179	172	158	162	160	117	99	169	95	102	25	27	65	35.6	6.9382	4.83146	3.28652	4.74719
NHMS-P-418	6	Birkheide	235		179	151	165	162		162	115			91		12	35	65	35.6	6.60112	4.63483	3.23034
MB.ICV.3-F1	1	Bromacker	365	346	218	227	222.5	207	216	211.5	124	126	232	111	112	-5	23	73	42.8	8.52804	5.1986	2.8972	5.42056
MB.ICV.3-F1	2	Bromacker	376	359	227	231	229	216	221	218.5	138	123	230	111	112	16	36	73	42.8	8.78505	5.35047	3.2243	5.37383
MB.ICV.3-F1	3	Bromacker	384	387	231	239	235	221	235	228	133	113	231	106	112	8	28	73	42.8	8.97196	5.49065	3.10748	5.3972
MB.ICV.3-F1	4	Bromacker	382		239	218	228.5	235			129			114		25	36	73	42.8	8.92523	5.33879	3.01402
MB.ICV.3-F1	5	Bromacker	349	342	218	218	218				140			108		7	28	73	42.8	8.15421	5.09346	3.27103
MB.ICV.3-F2	1	Bromacker	327	335	220	186	203	205	186	195.5	119	104	233	111	115	9.7	21.5	73	41	7.97561	4.95122	2.90244	5.68293
MNG-1352	1	Bromacker	456	441	252	256	254	255	248	251.5	113	122.5	276	129	124	22	30.3	84	51	8.94118	4.98039	2.21569	5.41176
MNG-1819	1	Bromacker	303	300	172	193	182.5	175	190	182.5	103	103.5	199	111	111	-2.3	20.3	71	37.5	8.08	4.86667	2.74667	5.30667
MNG-2356-16-F1	1	Bromacker	366	376	220	232	226	226	231	228.5	132	129	220	106	109	5	32	72.3	42.3	8.65248	5.34279	3.12057	5.20095
MNG-2356-16-F1	2	Bromacker	367	361	232	213	222.5	231	210	220.5	122	123	221	111	110	0	24	72.3	42.3	8.67612	5.26005	2.88416	5.22459
MNG-2356-16-F1	3	Bromacker	366	362	213	226	219.5	210	224	217	123	119	218	113	113	6	21	72.3	42.3	8.65248	5.18913	2.9078	5.15366
MNG-2356-16-F2	1	Bromacker	392	391	234	244	239	230	241	235.5	128	128	241	110	114		13	73	43	9.11628	5.55814	2.97674	5.60465
MNG-2356-16-F2	2	Bromacker	411	412	244	243	243.5	241	244	242.5	134	129	252	116	117	5	7	73	43	9.55814	5.66279	3.11628	5.86047
MNG-2356-16-F2	3	Bromacker	419		243	256	249.5	244			137			113		12	16	73	43	9.74419	5.80233	3.18605
MNG-10179	1	Bromacker	270	283	214	219	216.5	202	195	198.5	168	126	226	86	103	-8	21	80	40	6.75	5.4125	4.2	5.65
MNG-10179	2	Bromacker	295	316	219	228	223.5	195	202	198.5	173	111	224	76	100	-15	1	80	40	7.375	5.5875	4.325	5.6
MNG-10179	3	Bromacker	302	321	228	214	221	202	181	191.5	159	89	245	86	112	-2	36	80	40	7.55	5.525	3.975	6.125
MSEO-I-36	1	Bromacker	281	268	245	216	230.5	245	207	226	166	151	237	85	82	9	35	78.7	42	6.69048	5.4881	3.95238	5.64286
MSEO-I-36	2	Bromacker	263	253	216	220	218	207	207	207	161	183	230	95	92	10	20	78.7	42	6.2619	5.19048	3.83333	5.47619
PMJ-P-1321-F3	1	Bromacker	312	351	234	225	229.5	206	226	216	148	118	220	91	105	8	35	66	42	7.42857	5.46429	3.52381	5.2381
PMJ-P-1321-F3	2	Bromacker	312	336	225	199	212	226	176	201	142	94	230	99	120	18	32	66	42	7.42857	5.04762	3.38095	5.47619
UGKU-F1	1	Bromacker		352		195		225	234	229.5	107	148			97	16	26	83	43.4			2.46544
UGKU-F1	2	Bromacker	349	353	195	216	205.5	234	224	229	108	142	248	117	101	15	31	83	43.4	8.04147	4.73502	2.48848	5.71429
UGKU-F1	3	Bromacker	347	349	216	192	204	224	232	228	108	152	250	118	102	18	22	83	43.4	7.99539	4.70046	2.48848	5.76037
UGKU-F1	4	Bromacker	335	349	192	210	201	232	232	232	117	154	246	110	96	25	15	83	43.4	7.71889	4.63134	2.69585	5.6682
UGKU-F2	1	Bromacker		409		248		228	242	235	160	130			122	20	25	81.5	47.5			3.36842
UGKU-F2	2	Bromacker	394	401	248	252	250	242	246	244	147	148	259	104	111	19		81.5	47.5	8.29474	5.26316	3.09474	5.45263
UGKU-F2	3	Bromacker	385	380	252	240	246	246	245	245.5	152	163	255	106	104		22	81.5	47.5	8.10526	5.17895	3.2	5.36842
UGKU-F2	4	Bromacker	383	381	240	250	245	245	250	247.5	157	149	239	95	95	10	18	81.5	47.5	8.06316	5.15789	3.30526	5.03158
UGKU-F2	5	Bromacker	374	390	250	226	238	250	235	242.5	144	132	258	108	112	21	24	81.5	47.5	7.87368	5.01053	3.03158	5.43158
SSB-1	1	Bromacker	375	378	264	198	231	212	190	201	122	76	233	105	136	18	39	78	47.7	7.86164	4.84277	2.55765	4.8847
SSB-1	2	Bromacker	324	334	198	205	201.5	190	190	190	110	111	220	115	128	13	31	78	47.7	6.79245	4.22432	2.30608	4.61216
OSU 16553	1	Haines_Farm		558		393		393	396	394.5	295	272			87	-27	17	157.9	86			3.43023
OSU 16553	2	Haines_Farm	495	544	393	397	395	396	366	381	296	263	378	88	95	-32	18	157.9	86	5.75581	4.59302	3.44186	4.39535
OSU 16553	3	Haines_Farm	554	531	397	426	411.5	366	374	370	301	259	353	85	89	-37	-1	157.9	86	6.44186	4.78488	3.5	4.10465
OSU 16553	4	Haines_Farm	574	552	426	404	415	374	378	376	296	252	359	88	94	-32	12	157.9	86	6.67442	4.82558	3.44186	4.17442
OSU 16553	5	Haines_Farm	547	540	404	387	395.5	378	372	375	278	268	345	89	92	-34	7	157.9	86	6.36047	4.59884	3.23256	4.01163
OSU 16553	6	Haines_Farm	532	529	387	378	382.5	372	404	388	271	305	339	89	88	-32	10	157.9	86	6.18605	4.44767	3.15116	3.94186
OSU 16553	7	Haines_Farm	496	514	378	407	392.5	404	412	408	319	337	338	83	82	-33	-9	157.9	86	5.76744	4.56395	3.7093	3.93023
VP 3052	1	Haines_Farm	543	534	354	364	359	339	330	334.5	229	203	440	100	108	-6	27	148.7	74	7.33784	4.85135	3.09459	5.94595
VP 3052	2	Haines_Farm	543		364	365	364.5	330			247			95		-18	24	148.7	74	7.33784	4.92568	3.33784
BU 2471	1	Alveley	389	384	268	245	256.5	285	262	273.5	163	187	293	103	93	-14	10	117.8	54	7.2037	4.75	3.01852	5.42593
BU 2471	2	Alveley	397	381	245	264	254.5	262	272	267	160	188	286	103	93	-13	7	117.8	54	7.35185	4.71296	2.96296	5.2963
BU 2471	3	Alveley	392	388	264	238	251	272	268	270	158	190	278	100	90	-14	8	117.8	54	7.25926	4.64815	2.92593	5.14815
BU 2471	4	Alveley	392	404	238	256	247	268	278	273	149	183	280	103	92	-13	0	117.8	54	7.25926	4.57407	2.75926	5.18519
DMNS 50618	1	Maroon	468	451	303	271	287	303	309	306	179	204	318	100	94	-6	3	130.7	66	7.09091	4.34848	2.71212	4.81818
DMNS 50618	2	Maroon	461	471	271	295	283	309	313	311	169	174	322	102	95	-16	11	130.7	66	6.98485	4.28788	2.56061	4.87879
DMNS 50622	1	Maroon	418	431	295	295	295	313	311	312	206	242	312	91	88	2	15	113	67.7	6.1743	4.35746	3.04284	4.60857
DMNS 50622	2	Maroon	402	380	295	302	298.5	311	318	314.5	223	266	292	86	75	-3	6	113	67.7	5.93796	4.40916	3.29394	4.31315
DMNS 55056	1	Maroon	296	296	195	172	183.5	197	184	190.5	103	138	230	114	109	7	24	84.5714	51.2857	5.77159	3.57799	2.00836	4.48468
DMNS 55056	2	Maroon	253	271	172	186	179	184	208	196	129	167	219	94	91	-6	13	84.5714	51.2857	4.93315	3.49025	2.51532	4.27019
Marietta_NA	1	Oklahoma	653		400	409	404.5		402		232	262	461	109		7	4	164	89	7.33708	4.54494	2.60674	5.17978
Marietta_NA	2	Oklahoma	655	630	409	398	403.5	402	416	409	240	258	441	105	98	2	16	164	89	7.35955	4.53371	2.69663	4.95506
Marietta_NA	3	Oklahoma	662	654	398	406	402	416	408	412	234	243	449	109	106	0	7	164	89	7.4382	4.51685	2.62921	5.04494
Kletno No. 1	1	Tlumaczow	510	483	304	318	311	346	333	339.5	180	236	376	108	89	-5	24	137.7	71.3	7.15288	4.36185	2.52454	5.27349
Kletno No. 1	2	Tlumaczow	460	451	318	284	301	333	315	324	195	232	354	104	91	7	45	137.7	71.3	6.45161	4.2216	2.73492	4.96494
